# Supplementary material for: Canadian National Pancreas Conference 2023: A Review of Multidisciplinary Engagement in Pancreatic Cancer Care
Source: Curr Oncol. 2024 Oct 16;31(10):6191–204. doi: 10.3390/curroncol31100461 (PMC11506161; doi:10.3390/curroncol31100461)
Supplement: Supplementary file 1 [file curroncol-31-00461-s001.zip]

Archive with 2 entries (2 files):
- curroncol-3194806 Supplemtnary Materials - peer review/curroncol-3194806 National Pancreas Conference Program.pdf
- curroncol-3194806 Supplemtnary Materials - peer review/curroncol-3194806 Target Audience Needs Assessment.pdf
